# Supplementary material for: Chemical Compositions of Lianqiao (Forsythia suspensa) Extracts and Their Potential Health Benefits
Source: Pharmaceuticals (Basel). 2024 Jun 6;17(6):740. doi: 10.3390/ph17060740 (PMC11206439; doi:10.3390/ph17060740)
Supplement: Supplementary file 1 [file pharmaceuticals-17-00740-s001.zip]

Archive with 1 entries (1 files):
- pharmaceuticals-3037220-supplementary.pdf
